# Supplementary material for: Protein Engineering of an Artificial P450BM3 Peroxygenase System Enables Highly Selective O-Demethylation of Lignin Monomers
Source: Molecules. 2022 May 13;27(10):3120. doi: 10.3390/molecules27103120 (PMC9143554; doi:10.3390/molecules27103120)
Supplement: Supplementary file 1 [file molecules-27-03120-s001.zip]

Archive with 1 entries (1 files):
- molecules-1696765-supplementary.pdf
